# Supplementary material for: PU.1-c-Jun interaction is crucial for PU.1 function in myeloid development
Source: Commun Biol. 2022 Sep 14;5:961. doi: 10.1038/s42003-022-03888-7 (PMC9474506; doi:10.1038/s42003-022-03888-7)
Supplement: Supplementary file 3 — Supplementary Data 1 [file 42003_2022_3888_MOESM3_ESM.xlsx]

## Sheet: Figure 2A
M-CSFR / CV-1	Mean	SD		M-CSFR / F9	Mean	SD
c-Jun/V243A	7.73	0.7		c-Jun/V243A	5.63	0.71
V243A	1.51	0.16		V243A	2.214	0.21
c-Jun/F203Y	8.7	1.33		c-Jun/F203Y	5.58	0.88
F203Y	1.8	0.21		F203Y	2.19	0.18
c-Jun/Y252N	5.01	0.29		c-Jun/Y252N	4.03	0.73
Y252N	1.28	0.08		Y252N	1.77	0.1
c-Jun/Q202L	9.35	0.66		c-Jun/Q202L	5.6	0.64
Q202L	1.65	0.13		Q202L	1.87	0.22
c-Jun/ WT	19.24	1.36		c-Jun/ WT	24.53	3.44
WT	2.5	0.15		WT	7.02	1.91
c-Jun/mock	4.8	0.38		c-Jun/mock	3.41	0.33
mock	1	0		mock	1	0

## Sheet: Figure 3C
First Replating (7 days)
	WT				KI
Total	82	80	79		37	36	36
Average	80.3333				36.3333
SD	1.52753				0.57735
Second Replating (14 days)
	WT				KI
Total	19	18	18		70	72	69
Average	18.3333				70.3333
SD	0.57735				1.52753
Third Replating (21 days)
	WT				KI
Total	6	5	6		113	111	109
Average	5.66667				111
SD	0.57735				2
Forth Replating (28 days)
Total	0	0	0		363	339	348
Average	0				350
SD	0				12.1244

## Sheet: Figure 3D
	% B cells	% T cells	% Gr1+ Mac1+ cells		%Btotal	%Ttotal	%Gr1Mac1Total
WT-1	3.07	0.31	4.91		0.370326	0.0373945	0.59228
WT-2	3.35	0.19	5.49		0.370986	0.021041	0.607973
WT-3	2.13	0.17	3.73		0.353234	0.0281924	0.618574
WT-4	2.7	0.14	4.63		0.361446	0.0187416	0.619813
WT-5	3.3	0.26	6.88		0.316092	0.0249042	0.659004
WT-6	1.75	0.12	3.02		0.357873	0.0245399	0.617587
het-1	2.06	0.38	2.24		0.440171	0.0811966	0.478632
het-2	1.71	0.48	2.12		0.396752	0.111369	0.491879
het-3	1.96	0.4	2.8		0.379845	0.0775194	0.542636
het-4	1.67	0.38	1.66		0.450135	0.102426	0.447439
het-5	1.46	0.49	2.98		0.296146	0.0993915	0.604462
het-6	2.19	0.22	3.35		0.380208	0.0381944	0.581597
het-7	1.52	0.16	3.54		0.291188	0.0306513	0.678161
het-8	1.89	0.13	4.21		0.303371	0.0208668	0.675762
het-9	2.19	0.12	3.39		0.384211	0.0210526	0.594737
het-10	1.67	0.33	3.4		0.309259	0.0611111	0.62963
KI-1	0.51	0.04	0		0.927273	0.0727273	0
KI-2	0.21	0.05	0.01		0.777778	0.185185	0.037037
KI-3	0.38	0.05	0		0.883721	0.116279	0
KI-4	0.36	0.02	0		0.947368	0.0526316	0
	% B220+ cells	% CD3+ cells	% Gr1+ Mac1+ cells
WT	2.71667	0.198333	4.77667
Het	1.832	0.309	2.969
KI	0.365	0.04	0.0025

## Sheet: Figure 3F
Replicate 1	MPP	ST-HSC	LT-HSC
WT	80.4	10.8	5.64
HET	70	14.3	10.6
KI	47.6	24.4	20.9
Replicate 2	MPP	ST-HSC	LT-HSC
WT	77.5	12.4	5.33
HET	77.9	10.4	6.53
KI	43.8	23.6	25.4
Means	MPP	ST-HSC	LT-HSC		SD	MPP	ST-HSC	LT-HSC
WT	78.95	11.6	5.485		WT	2.05061	1.13137	0.219203
HET	73.95	12.35	8.565		HET	5.58614	2.75772	2.87792
KI	45.7	24	23.15		KI	2.68701	0.565685	3.18198

## Sheet: Figure 4B
	Replicate 1	Replicate 2	Replicate 3
MIGR1	2.4	10.7
PU.1 WT	40.6	53.2	27.7
PU.1 mut	14	9.7	14.3
Mut-cJun	27.9	39.5	20.2
	Mean	SD
MIGR1	6.55	5.86899
PU.1 WT	40.5	12.7503
PU.1 mut	12.6667	2.57358
Mut-cJun	29.2	9.71545
